# Supplementary material for: Data in support of intermolecular interactions at early stage of protein/detergent particle association induced by salt/polyethylene glycol mixtures
Source: Data Brief. 2016 Apr 8;7:1283–7. doi: 10.1016/j.dib.2016.04.003 (PMC4835637; doi:10.1016/j.dib.2016.04.003)
Supplement: Supplementary file 1 — Supplementary material [file mmc1.zip]

Archive with 1 entries (1 files):
- Conflict of Interest.pdf
